# Supplementary material for: Investigating Foraging Niches for Tenrecs, Bats, and Rodents at Betampona Réserve Naturelle Intégrale (Central Eastern Madagascar) Using Stable Carbon and Nitrogen Isotopes in Fur and Bone
Source: Animals (Basel). 2025 Aug 19;15(16):2423. doi: 10.3390/ani15162423 (PMC12383136; doi:10.3390/ani15162423)
Supplement: Supplementary file 1 [file animals-15-02423-s001.zip › Supplementary Table S1.xlsx]

## Sheet: Table S1
Table S1. Taxonomic, elemental, isotopic, and data for individual plant samples collected at Betampona Réeserve Naturelle Intégrale.
Family	Genus	Trail	Year collected	Transect	Distance to southern BRNI boundary	%C	%N	Weight %C:N	Atomic C:N	d13C (‰)	d15N (‰)
Myrtaceae	Psidium	PP	2015	1	0	45.4	1.1	41.3	48.2	-32.3	-3.9
Strelitziaceae	Ravenala	PP	2015	1	0	47.3	0.5	94.6	110.4	-28.9	-4.9
Myrtaceae	Psidium	PP	2015	1	200	46.2	1.2	38.5	44.9	-34.2	-4.4
Strelitziaceae	Ravenala	PP	2015	1	200	45.4	0.4	113.5	132.4	-29	-4.2
Myrtaceae	Psidium	PP	2015	1	400	42.4	1.3	32.6	38.1	-33.4	-4.7
Strelitziaceae	Ravenala	PP	2015	1	400	47.4	0.5	94.8	110.6	-30.3	-1.6
Arecaceae	Dypsis	PP	2015	1	600	47	0.7	67.1	78.3	-28.7	-2.9
Myrtaceae	Psidium	PP	2015	1	600	44.8	1.3	34.5	40.2	-34.6	-3.1
Strelitziaceae	Ravenala	PP	2015	1	600	45.4	0.8	56.8	66.2	-29.9	-0.7
Arecaceae	Dypsis	PP	2015	1	800	44.2	1.8	24.6	28.6	-31.5	-0.1
Myrtaceae	Psidium	PP	2015	1	800	45.8	1.2	38.2	44.5	-33.6	-3.1
Strelitziaceae	Ravenala	PP	2015	1	800	42.9	0.5	85.8	100.1	-28.6	-2.6
Arecaceae	Dypsis	PP	2015	1	1000	46.3	1	46.3	54	-30.5	-1.5
Pandanaceae	Pandanus	PP	2015	1	1000	47.2	0.4	118	137.7	-32.7	-2.1
Strelitziaceae	Ravenala	PP	2015	1	1000	47.6	0.4	119	138.8	-30.7	-2.6
Arecaceae	Dypsis	PP	2015	1	1200	46.8	1.1	42.5	49.6	-33.5	-0.2
Strelitziaceae	Ravenala	PP	2015	1	1200	47.4	2.7	17.6	20.5	-28.1	-1.6
Arecaceae	Dypsis	PP	2015	1	1400	47.5	0.7	67.9	79.2	-28.1	-0.6
Pandanaceae	Pandanus	PP	2015	1	1400	48.2	0.9	53.6	62.5	-35.7	2.3
Strelitziaceae	Ravenala	PP	2015	1	1400	47.8	0.5	95.6	111.5	-28.8	-0.9
Strelitziaceae	Ravenala	PP	2015	1	1600	48.5	0.7	69.3	80.8	-29.7	-1.9
Pandanaceae	Pandanus	PP	2015	1	1650	48.8	0.8	61	71.2	-35	-0.9
Pandanaceae	Pandanus	PP	2015	1	1800	45.2	1.3	34.8	40.6	-36.7	1.2
Strelitziaceae	Ravenala	PP	2015	1	1800	45.5	0.9	50.6	59	-33.2	-1.5
Arecaceae	Dypsis	PP	2015	1	2000	45.6	0.8	57	66.5	-30.4	-0.6
Pandanaceae	Pandanus	PP	2015	1	2000	48.4	0.7	69.1	80.7	-33.1	-1.2
Strelitziaceae	Ravenala	PP	2015	1	2000	45.2	0.7	64.6	75.3	-32.9	-0.8
Strelitziaceae	Ravenala	PP	2015	1	2000	46	0.6	76.7	89.4	-29.5	-1.1
Pandanaceae	Pandanus	PP	2015	1	2200	48.8	0.6	81.3	94.9	-33.8	0
Arecaceae	Dypsis	PP	2015	1	2400	47.8	0.7	68.3	79.7	-30.2	-4.9
Strelitziaceae	Ravenala	PP	2015	1	2400	46.8	0.5	93.6	109.2	-31.7	-2.8
Pandanaceae	Pandanus	PP	2015	1	2600	48.6	0.9	54	63	-34.2	-0.5
Strelitziaceae	Ravenala	PP	2015	1	2600	49.3	0.7	70.4	82.2	-30.4	-2.6
Arecaceae	Dypsis	PP	2015	1	2800	45.7	0.5	91.4	106.6	-28.4	-2.6
Strelitziaceae	Ravenala	PP	2015	1	2800	42.9	1.8	23.8	27.8	-33.4	1.7
Strelitziaceae	Ravenala	PP	2015	1	2800	46.8	1	46.8	54.6	-34.4	0
Arecaceae	Dypsis	PF	2016	2	1200	47.2	1	46.8	54.6	-32.9	-1.7
Pandanaceae	Pandanus	PF	2016	2	1200	46.5	1.4	32.9	38.4	-34.7	1.4
Strelitziaceae	Ravenala	PF	2016	2	1200	46.3	1.8	25.1	29.3	-35.1	1.1
Arecaceae	Dypsis	PF	2016	2	200	46.3	1.5	30.2	35.2	-34.2	-1.3
Strelitziaceae	Ravenala	PF	2016	2	200	46.7	0.4	122.7	143.2	-24.9	-1.5
Strelitziaceae	Ravenala	PF	2016	2	200	47.9	0.4	119.1	138.9	-29.4	0.5
Strelitziaceae	Ravenala	PF	2016	2	0	47.7	0.9	50.3	58.7	-31.6	-2.2
Strelitziaceae	Ravenala	PF	2016	2	0	47.3	1.2	40	46.6	-30.5	-1.2
Pandanaceae	Pandanus	PF	2016	2	1000	46.4	0.9	51.6	60.2	-38.4	-0.6
Strelitziaceae	Ravenala	PF	2016	2	1000	47	1	45.4	53	-31	1
Strelitziaceae	Ravenala	PF	2016	2	1000	46.8	1	48.8	56.9	-30.4	-1
Arecaceae	Dypsis	PF	2016	2	800	55.7	0.9	60.7	70.8	-35.7	-3.6
Pandanaceae	Pandanus	PF	2016	2	800	46.9	1	48.1	56.1	-38.2	-1.8
Strelitziaceae	Ravenala	PF	2016	2	800	47.2	0.5	95.2	111.1	-28.2	-2.2
Arecaceae	Dypsis	PF	2016	2	600	46.7	1.3	36.1	42.1	-33.8	-1.2
Pandanaceae	Pandanus	PF	2016	2	600	47.3	0.8	57.2	66.7	-35.3	-2.7
Strelitziaceae	Ravenala	PF	2016	2	600	46.6	1.5	30.9	36.1	-32.4	-2.7
Arecaceae	Dypsis	PF	2016	2	400	48.1	1.3	37.6	43.9	-33.6	-1.1
Strelitziaceae	Ravenala	PF	2016	2	400	47.6	0.4	106.9	124.8	-29.9	-1.5
Pandanaceae	Pandanus	PF	2016	2	400	47.1	1	47.7	55.7	-37	1.1
Arecaceae	Dypsis	PR	2016	2	2000	47.3	1.1	42.2	49.3	-33.7	-9.2*
Pandanaceae	Pandanus	PR	2016	2	2000	46.5	0.5	86.6	101	-33.6	-1.7
Strelitziaceae	Ravenala	PR	2016	2	2000	46.8	0.9	50.1	58.5	-33.4	-3.1
Arecaceae	Dypsis	PR	2016	2	1800	45.9	0.8	57.5	67	-32.1	-1.2
Pandanaceae	Pandanus	PR	2016	2	1800	46.9	0.7	63.6	74.2	-31.8	-1.2
Strelitziaceae	Ravenala	PR	2016	2	1800	46.9	0.5	89.7	104.7	-31.2	-0.7
Arecaceae	Dypsis	PR	2016	2	1600	46.6	1.4	32.6	38.1	-33	0.3
Pandanaceae	Pandanus	PR	2016	2	1600	46.7	1	44.7	52.2	-35.5	2.6
Strelitziaceae	Ravenala	PR	2016	2	1600	46.8	0.4	111	129.5	-30.3	-1.7
Arecaceae	Dypsis	PR	2016	2	1400	47.2	1.3	37.5	43.8	-33.6	1
Strelitziaceae	Ravenala	PR	2016	2	1400	46.9	1.1	42.4	49.4	-30.5	-1.3
Strelitziaceae	Ravenala	PR	2016	2	1400	46.7	1.7	28.2	32.9	-34.1	-0.4
Arecaceae	Dypsis	PS	2016	2	3000	46.6	1.4	34.5	40.2	-34	1.6
Pandanaceae	Pandanus	PS	2016	2	3000	46.6	1	45.1	52.7	-35.9	1.5
Pandanaceae	Pandanus	PS	2016	2	3000	46	1.7	27.1	31.7	-35.1	4.5
Arecaceae	Dypsis	PS	2016	2	2800	48.1	0.8	63.6	74.3	-30.5	-4
Pandanaceae	Pandanus	PS	2016	2	2800	47.1	0.6	72.8	84.9	-34.5	1.7
Strelitziaceae	Ravenala	PS	2016	2	2800	47.1	1.4	34	39.7	-34.8	-1.9
Arecaceae	Dypsis	PS	2016	2	2600	46.6	1.7	28	32.7	-33.2	-1.3
Pandanaceae	Pandanus	PS	2016	2	2600	47.1	0.6	78.1	91.1	-33.2	-2.4
Strelitziaceae	Ravenala	PS	2016	2	2600	47.3	0.6	85.7	99.9	-29.5	-3.4
Arecaceae	Dypsis	PS	2016	2	2400	47.2	0.9	52.4	61.2	-31.4	0.1
Pandanaceae	Pandanus	PS	2016	2	2400	47.3	0.6	81.9	95.5	-33.5	-2.2
Strelitziaceae	Ravenala	PS	2016	2	2400	46.4	0.6	73.7	86	-30	3
Strelitziaceae	Ravenala	PS	2016	2	2300	46.3	1.2	39.6	46.3	-28.4	2.6
Arecaceae	Dypsis	PS	2016	2	2300	46.7	0.6	84.5	98.6	-27.7	-2.8
Pandanaceae	Pandanus	PS	2016	2	2300	47.5	0.5	88.9	103.7	-37.6	-0.7
Arecaceae	Dypsis	PS	2016	2	2200	48	0.9	55.6	64.9	-35.5	-3.1
Pandanaceae	Pandanus	PS	2016	2	2200	46.7	1.1	42.6	49.6	-37.9	0.3
Strelitziaceae	Ravenala	PS	2016	2	2200	47.1	1.1	43	50.2	-34.4	-2.3
* This sample had an anomalously low d15N value and was excluded from figures, tables, and statistical analyses
