# Supplementary material for: Investigating Foraging Niches for Tenrecs, Bats, and Rodents at Betampona Réserve Naturelle Intégrale (Central Eastern Madagascar) Using Stable Carbon and Nitrogen Isotopes in Fur and Bone
Source: Animals (Basel). 2025 Aug 19;15(16):2423. doi: 10.3390/ani15162423 (PMC12383136; doi:10.3390/ani15162423)
Supplement: Supplementary file 1 [file animals-15-02423-s001.zip › Supplementary Table S2.xlsx]

## Sheet: Table S2
Table S2. Details for individual small mammal specimens collected at Betampona Réserve Naturelle Intégrale, including raw isotope data. Institutional abbreviations for specimen IDs: FMNH = Field Museum of Natural History in Chicago; and UADBA = Université d’Antananarivo Département de Biologie Animale in Antananarivo.
Order	Group Common Name	Genus	Species	Year	Collection date	Museum catalog number	Sex	Age	Habitat detailed	Habitat general	Lat	Long	Elevation	Trail	Distance	Geographic region	Anatomical portion sampled	Element analyzed	Material	Material simple	Weight %C	Weight %N	Weight %C:N	Atomic C:N	Raw d13C (‰)	Raw d15N (‰)	Difference in d13C between fur and bone collagen (‰)	Difference in d15N between fur and bone collagen (‰)	d13C (‰) in fur space	d15N (‰) in fur space	Difference in d13C between fur and converted bone collagen (‰)	Difference in d15N between fur and converted bone collagen (‰)	average d13C for individual	average d15N for individual
Afrosoricida	tenrec	Hemicentetes	Hemicentetes semispinosus	2015	2015-11-11	FMNH 231860	Male	adult	Relatively intact humid forest	Slightly degraded humid forest	17°54.8'S	49°11.6'E	400-500 m	PP	PF 1, at PP 1700	Forest interior	forelimb	ulna	Bone	Bone	46.338	16	2.89613	3.37891	-20.5672	7.31	2.95064	1.64389	-21.4672	6.51	2.05064	0.843889	-22.4925	6.08806
Afrosoricida	tenrec	Hemicentetes	Hemicentetes semispinosus	2015	2015-11-11	FMNH 231860	Male	adult	Relatively intact humid forest	Slightly degraded humid forest	17°54.8'S	49°11.6'E	400-500 m	PP	PF 1, at PP 1700	Forest interior	forelimb		Spines	Fur	42.5018	12.8743	3.30128	3.85161	-23.5178	5.66611			-23.5178	5.66611
Afrosoricida	tenrec	Hemicentetes	Hemicentetes semispinosus	2015	2015-11-18	UADBA SMG-19295	Male	adult	Undisturbed lowland humid forest	Undisturbed humid forest	17°54.62'S	49°11.70'E	460-520 m	Piste Sahabefoza (PS)	PF 6, site 2, PS 100	Forest interior	hindlimb	tibia	Bone	Bone	47.7608	15.7105	3.04006	3.54684	-21.8349	7.24207	1.71303	1.2072	-22.7349	6.44207	0.813029	0.407199	-23.1414	6.23847
Afrosoricida	tenrec	Hemicentetes	Hemicentetes semispinosus	2015	2015-11-18	UADBA SMG-19295	Male	adult	Undisturbed lowland humid forest	Undisturbed humid forest	17°54.62'S	49°11.70'E	460-520 m	Piste Sahabefoza (PS)	PF 6, site 2, PS 100	Forest interior	hindlimb		Spines	Fur	45.6233	13.5297	3.37208	3.9342	-23.5479	6.03487			-23.5479	6.03487
Afrosoricida	tenrec	Hemicentetes	Hemicentetes semispinosus	2015	2015-11-19	UADBA SMG-19298	Male	adult	Undisturbed lowland humid forest	Undisturbed humid forest	17°54.62'S	49°11.70'E	460-520 m	Piste Sahabefoza (PS)	PF 5, site 2, PS 600	Forest interior	hindlimb	femur	Bone	Bone	48.6395	14.9	3.26439	3.80857	-22.8104	6.64			-23.7104	5.84			-23.5594	5.96095
Afrosoricida	tenrec	Hemicentetes	Hemicentetes semispinosus	2015	2015-11-19	UADBA SMG-19298	Male	adult	Undisturbed lowland humid forest	Undisturbed humid forest	17°54.62'S	49°11.70'E	460-520 m	Piste Sahabefoza (PS)	PF 5, site 2, PS 600	Forest interior	hindlimb		Fur	Fur	42.2871	12.9334	3.2696	3.81465	-23.4084	6.08189			-23.4084	6.08189
Afrosoricida	tenrec	Microgale	Nesogale talazaci	2015	2015-11-16	FMNH 231878	Female	adult	Undisturbed lowland humid forest	Undisturbed humid forest	17°54.62'S	49°11.70'E	460-520 m	PP	PP 2530	Forest interior	hindlimb	femur	Bone	Bone	45.785	15.6	2.93494	3.42419	-21.9918	6.32	2.38726	0.0588259	-22.8918	5.52	1.48726	0.741174	-23.6354	5.89059
Afrosoricida	tenrec	Microgale	Nesogale talazaci	2015	2015-11-16	FMNH 231878	Female	adult	Undisturbed lowland humid forest	Undisturbed humid forest	17°54.62'S	49°11.70'E	460-520 m	PP	PP 2530	Forest interior	hindlimb		Fur	Fur	42.3206	12.7911	3.30859	3.86013	-24.3791	6.26117			-24.3791	6.26117
Afrosoricida	tenrec	Nesogale	Nesogale dobsoni	2016	2016-12-06	FMNH 232540	Male	subadult	Slightly degraded lowland forest on crest	Slightly degraded humid forest	17.91347 S	49.20176 E	480-510	Piste Principale (PP)	PP 2150-2550	Forest interior	hindlimb	femur	Bone	Bone	46.69	15.9741	2.92286	3.4101	-22.2284	6.5657			-23.1284	5.7657			-23.1284	5.7657
Afrosoricida	tenrec	Nesogale	Nesogale dobsoni	2016	2016-12-09	UADBA LEO-2003	Male	subadult	Slighlty degraded lowland forest	Slightly degraded humid forest	17.91347 S	49.20176 E	480-510	Piste Principale (PP)	PP 2150-2550	Forest interior	hindlimb	tibia	Bone	Bone	46.9952	15.9462	2.94711	3.4384	-21.8756	7.49483			-22.7756	6.69483			-22.7756	6.69483
Afrosoricida	tenrec	Oryzorictes	Oryzorictes hova	2015	2015-11-17	UADBA SMG-19292	Male	adult	Undisturbed lowland humid forest	Undisturbed humid forest	17°54.62'S	49°11.70'E	460-520 m	Piste Sahabefoza (PS)	PF 6, site 2, PS 100	Forest interior	hindlimb	tibia	Bone	Bone	45.7177	15.6734	2.9169	3.40314	-21.1166	9.38136	2.5545	1.86266	-22.0166	8.58136	1.6545	1.06266	-22.8438	8.05003
Afrosoricida	tenrec	Oryzorictes	Oryzorictes hova	2015	2015-11-17	UADBA SMG-19292	Male	adult	Undisturbed lowland humid forest	Undisturbed humid forest	17°54.62'S	49°11.70'E	460-520 m	Piste Sahabefoza (PS)	PF 6, site 2, PS 100	Forest interior	hindlimb		Fur	Fur	35.2517	11.0626	3.18655	3.71775	-23.6711	7.5187			-23.6711	7.5187
Afrosoricida	tenrec	Oryzorictes	Oryzorictes hova	2015	2015-11-13	FMNH 231937	Male	adult	Relatively intact humid forest	Slightly degraded humid forest	17°54.8'S	49°11.6'E	400-500 m	PP	PF 3, at PP 1300	Forest interior	tail	caudal vertebra	Bone	Bone	47.5	14.6	3.25342	3.79577	-22.04	8.84	1.36111	0.0919929	-22.94	8.04	0.461112	0.891993	-23.1706	8.486
Afrosoricida	tenrec	Oryzorictes	Oryzorictes hova	2015	2015-11-13	FMNH 231937	Male	adult	Relatively intact humid forest	Slightly degraded humid forest	17°54.8'S	49°11.6'E	400-500 m	PP	PF 3, at PP 1300	Forest interior	tail		Fur	Fur	40.4516	12.2514	3.30178	3.85219	-23.4011	8.93199			-23.4011	8.93199
Afrosoricida	tenrec	Oryzorictes	Oryzorictes hova	2015	2015-11-16	FMNH 231938	Female	adult	Undisturbed lowland humid forest	Undisturbed humid forest	17°54.62'S	49°11.70'E	460-520 m	PP	PP 1904	Forest interior	forelimb	ulna	Bone	Bone	46.2143	15.6	2.96246	3.4563	-21.5168	9.1	2.01471	0.386194	-22.4168	8.3	1.11471	0.413806	-22.9742	8.5069
Afrosoricida	tenrec	Oryzorictes	Oryzorictes hova	2015	2015-11-16	FMNH 231938	Female	adult	Undisturbed lowland humid forest	Undisturbed humid forest	17°54.62'S	49°11.70'E	460-520 m	PP	PP 1904	Forest interior	forelimb		Fur	Fur	45.2162	13.4531	3.36101	3.92129	-23.5315	8.71381			-23.5315	8.71381
Afrosoricida	tenrec	Oryzorictes	Oryzorictes hova	2015	2015-11-10	UADBA SMG-19230	Male	adult	Relatively intact humid forest	Slightly degraded humid forest	17°54.8'S	49°11.6'E	400-500 m	PP	PF 2, at PP 1600	Forest interior	hindlimb	tibia	Bone	Bone	47.714	15.4	3.09831	3.6148	-22.4466	7.26	1.55101	0.191369	-23.3466	6.46	0.65101	0.991369	-23.6721	6.95568
Afrosoricida	tenrec	Oryzorictes	Oryzorictes hova	2015	2015-11-10	UADBA SMG-19230	Male	adult	Relatively intact humid forest	Slightly degraded humid forest	17°54.8'S	49°11.6'E	400-500 m	PP	PF 2, at PP 1600	Forest interior	hindlimb		Spines	Fur	4.27776	1.28094	3.33954	3.89624	-23.9976	7.45137			-23.9976	7.45137
Afrosoricida	tenrec	Oryzorictes	Oryzorictes hova	2015	2015-11-18	UADBA SMG-19294	Male	adult	Undisturbed lowland humid forest	Undisturbed humid forest	17°54.62'S	49°11.70'E	460-520 m	Piste Sahabefoza (PS)	PF 4, site 2, PS 700	Forest interior	hindlimb	tibia	Bone	Bone	47.0997	15.7936	2.9822	3.47934	-21.9467	7.35912			-22.8467	6.55912			-22.8467	6.55912
Afrosoricida	tenrec	Oryzorictes	Oryzorictes hova	2015	2015-11-20	UADBA SMG-19305	Female	subadult	Undisturbed lowland humid forest	Undisturbed humid forest	17°54.62'S	49°11.70'E	460-520 m	Piste Sahabefoza (PS)	PF 6, site 2, PS 100	Forest interior	hindlimb	tibia	Bone	Bone	45.9211	15.3	3.00138	3.50171	-21.3716	8.74	2.03024	0.695125	-22.2716	7.94	1.13024	0.104875	-22.8367	7.99244
Afrosoricida	tenrec	Oryzorictes	Oryzorictes hova	2015	2015-11-20	UADBA SMG-19305	Female	subadult	Undisturbed lowland humid forest	Undisturbed humid forest	17°54.62'S	49°11.70'E	460-520 m	Piste Sahabefoza (PS)	PF 6, site 2, PS 100	Forest interior	hindlimb		Fur	Fur	43.0575	13.2391	3.25229	3.79445	-23.4018	8.04488			-23.4018	8.04488
Afrosoricida	tenrec	Oryzorictes	Oryzorictes hova	2015	2015-11-20	UADBA SMG-19306	Female	adult	Undisturbed lowland humid forest	Undisturbed humid forest	17°54.62'S	49°11.70'E	460-520 m	PP	PP 1250	Forest interior	hindlimb	tibia	Bone	Bone	46.8678	16	2.92924	3.41754	-21.4958	8.03	1.97307	0.113944	-22.3958	7.23	1.07307	0.913944	-22.9323	7.68697
Afrosoricida	tenrec	Oryzorictes	Oryzorictes hova	2015	2015-11-20	UADBA SMG-19306	Female	adult	Undisturbed lowland humid forest	Undisturbed humid forest	17°54.62'S	49°11.70'E	460-520 m	PP	PP 1250	Forest interior	hindlimb		Fur	Fur	41.5341	12.5771	3.30235	3.85286	-23.4688	8.14394			-23.4688	8.14394
Afrosoricida	tenrec	Oryzorictes	Oryzorictes hova	2016	2016-12-06	FMNH 232539	Male	subadult	Slightly degraded lowland forest	Slightly degraded humid forest	17.914 S	49.206 E	300-400	Piste Sahabefoza (PS)	PS 350-700	Forest interior	hindlimb	femur	Bone	Bone	47.6971	15.7079	3.03652	3.5427	-21.8058	7.35178			-22.7058	6.55178			-22.7058	6.55178
Afrosoricida	tenrec	Oryzorictes	Oryzorictes hova	2016	2016-12-09	UADBA LEO-2004	Female	subadult	Slightly degraded lowland forest	Slightly degraded humid forest	17.914 S	49.206 E	300-400	Piste Sahabefoza (PS)	PS 350-700	Forest interior	forelimb	ulna	Bone	Bone	47.0492	15.6252	3.01111	3.51306	-21.5273	9.04746			-22.4273	8.24746			-22.4273	8.24746
Afrosoricida	tenrec	Setifer	Setifer setosus	2015	2015-11-16	UADBA SMG-19282	Male	adult	Undisturbed lowland humid forest	Undisturbed humid forest	17°54.62'S	49°11.70'E	460-520 m	PP	PF 3, at PP 1300	Forest interior	hindlimb	tibia	Bone	Bone	47.2043	16.3	2.89597	3.37873	-22.6939	7.34	0.664909	1.84113	-23.5939	6.54	0.235091	2.64113	-23.4764	7.86057
Afrosoricida	tenrec	Setifer	Setifer setosus	2015	2015-11-16	UADBA SMG-19282	Male	adult	Undisturbed lowland humid forest	Undisturbed humid forest	17°54.62'S	49°11.70'E	460-520 m	PP	PF 3, at PP 1300	Forest interior	hindlimb		Fur	Fur	40.4437	12.0245	3.36344	3.92413	-23.3588	9.18113			-23.3588	9.18113
Afrosoricida	tenrec	Setifer	Setifer setosus	2015	2015-11-17	UADBA SMG-19293	Male	adult	Undisturbed lowland humid forest	Undisturbed humid forest	17°54.62'S	49°11.70'E	460-520 m	Piste Sahabefoza (PS)	PF 4, site 2, PS 700	Forest interior	hindlimb	tibia	Bone	Bone	46.3343	15.7	2.95123	3.4432	-22.851	8.22	1.85517	1.22344	-23.751	7.42	0.955173	0.423443	-24.2285	7.20828
Afrosoricida	tenrec	Setifer	Setifer setosus	2015	2015-11-17	UADBA SMG-19293	Male	adult	Undisturbed lowland humid forest	Undisturbed humid forest	17°54.62'S	49°11.70'E	460-520 m	Piste Sahabefoza (PS)	PF 4, site 2, PS 700	Forest interior	hindlimb		Spines	Fur	46.7916	13.2571	3.52955	4.11793	-24.7061	6.99656			-24.7061	6.99656
Afrosoricida	tenrec	Setifer	Setifer setosus	2016	2016-12-09	UADBA LEO-2005	Male	adult	Slightly degraded lowland forest	Slightly degraded humid forest	17.914 S	49.206 E	300-420	Piste Sahabefoza (PS)	PS 350-700	Forest interior	hindlimb	phalanges	Bone	Bone	45.7902	15.6254	2.93051	3.41902	-22.5995	8.04798	1.07904	0.819744	-23.4995	7.24798	0.179044	0.0197438	-23.5891	7.63704
Afrosoricida	tenrec	Setifer	Setifer setosus	2016	2016-12-09	UADBA LEO-2005	Male		Slightly degraded lowland forest	Slightly degraded humid forest	17.914 S	49.206 E	300-420	Piste Sahabefoza (PS)	PS 350-700	Forest interior	hindlimb		Fur	Fur	46.144	14.738	3.13095	3.65288	-23.6786	7.22823			-23.6786	7.22823
Chiroptera	bat	Macronycteris	Macronycteris commersoni	2015	2015-11-10	FMNH 231862	Female	adult	Secondary forest dominated by Ravenala and Psidium	Second-growth forest	17.9311°S	49.2034°E	about 320 m	Start of PP near station	PP 0	Forest edge	wing		Fur	Fur	51.966	14.1281	3.6782	4.29135	-21.868	8.04584			-21.868	8.04584			-21.868	8.04584
Chiroptera	bat	Mops	Mops leucostigma	2015	2015-11-11	FMNH 231915	Female	adult	Village surrounded by savoka and agricultural areas	Village/ Agriculture	17.9433°S	49.2270°E	about 100 m	In village below Betampona		Outside forest	wing		Fur	Fur	49.537	12.4875	3.96691	4.6282	-23.2674	7.79159			-23.2674	7.79159
Chiroptera	bat	Mops	Mops leucostigma	2015	2015-11-11	FMNH 231916	Female	adult	Village surrounded by savoka and agricultural areas	Village/ Agriculture	17.9433°S	49.2270°E	about 100 m	In village below Betampona		Outside forest	wing		Fur	Fur	47.513	13.7818	3.44753	4.02223	-22.8042	8.73099			-22.8042	8.73099			-22.8042	8.73099
Chiroptera	bat	Mops	Mops leucostigma	2015	2015-11-11	FMNH 231917	Male	adult	Village surrounded by savoka and agricultural areas	Village/ Agriculture	17.9433°S	49.2270°E	about 100 m	In village below Betampona		Outside forest	wing		Fur	Fur	46.7779	12.6748	3.69061	4.30583	-22.9903	7.78846			-22.9903	7.78846			-22.9903	7.78846
Chiroptera	bat	Mops	Mops leucostigma	2015	2015-11-11	FMNH 231918	Male	subadult	Village surrounded by savoka and agricultural areas	Village/ Agriculture	17.9433°S	49.2270°E	about 100 m	In village below Betampona		Outside forest	wing		Fur	Fur	42.1022	12.5954	3.34266	3.89988	-23.2827	8.26577			-23.2827	8.26577			-23.2827	8.26577
Chiroptera	bat	Mops	Mops leucostigma	2015	2015-11-11	UADBA SMG-19242	Female	adult	Village surrounded by savoka and agricultural areas	Village/ Agriculture	17.9433°S	49.2270°E	about 100 m	In village below Betampona		Outside forest	wing		Fur	Fur	41.2453	12.7476	3.23553	3.7749	-20.9501	8.77385			-20.9501	8.77385			-20.9501	8.77385
Chiroptera	bat	Mops	Mops leucostigma	2015	2015-11-11	UADBA SMG-19243	Male	adult	Village surrounded by savoka and agricultural areas	Village/ Agriculture	17.9433°S	49.2270°E	about 100 m	In village below Betampona		Outside forest	wing		Fur	Fur	47.6888	13.3603	3.56944	4.16447	-23.0511	7.47413			-23.0511	7.47413			-23.0511	7.47413
Chiroptera	bat	Mops	Mops leucostigma	2015	2015-11-12	UADBA SMG-19248	Female	adult	Village surrounded by savoka and agricultural areas	Village/ Agriculture	17°55.677'S	49°10.896'E	about 100 m	In village below Betampona		Outside forest	wing		Fur	Fur	48.4081	14.6754	3.2986	3.84847	-22.3763	8.6574			-22.3763	8.6574			-22.3763	8.6574
Chiroptera	bat	Myotis	Myotis goudoti	2015	2015-11-10	FMNH 231928	Female	adult	Secondary forest dominated by Ravenala and Psidium	Second-growth forest	17.9311°S	49.2034°E	about 320 m	Start of PP near station	PP 0	Forest edge	wing		Fur	Fur	43.867	12.8497	3.41386	3.98296	-24.5173	6.85226			-24.5173	6.85226			-24.5173	6.85226
Chiroptera	bat	Myotis	Myotis goudoti	2015	2015-11-10	FMNH 231929	Female	adult	Secondary forest dominated by Ravenala and Psidium	Second-growth forest	17.9311°S	49.2034°E	about 320 m	Start of PP near station	PP 0	Forest edge	wing		Fur	Fur	48.0066	13.6898	3.50673	4.0913	-23.8766	7.17128			-23.8766	7.17128			-23.8766	7.17128
Chiroptera	bat	Myotis	Myotis goudoti	2015	2015-11-10	FMNH 231930	Male	adult	Secondary forest dominated by Ravenala and Psidium	Second-growth forest	17.9311°S	49.2034°E	about 320 m	Start of PP near station	PP 0	Forest edge	wing		Fur	Fur	41.8534	12.1993	3.4308	4.00271	-23.9694	6.79006			-23.9694	6.79006			-23.9694	6.79006
Chiroptera	bat	Myotis	Myotis goudoti	2015	2015-11-13	FMNH 231931	Male	adult	Secondary forest dominated by Ravenala and Psidium	Second-growth forest	17°55.670'S	49°12.156'E	350 m	PP	PP 275	Forest edge	wing		Fur	Fur	49.1342	13.9307	3.52704	4.115	-24.3041	6.59011			-24.3041	6.59011			-24.3041	6.59011
Chiroptera	bat	Myotis	Myotis goudoti	2015	2015-11-13	UADBA SMG-19258	Male	adult	Secondary forest dominated by Ravenala and Psidium	Second-growth forest	17°55.670'S	49°12.156'E	350 m	PP	PP 275	Forest edge	wing		Fur	Fur	43.5484	12.7829	3.40676	3.97466	-24.1923	6.87186			-24.1923	6.87186			-24.1923	6.87186
Chiroptera	bat	Myotis	Myotis goudoti	2015	2015-11-13	UADBA SMG-19259	Female	adult	Secondary forest dominated by Ravenala and Psidium	Second-growth forest	17°55.670'S	49°12.156'E	350 m	PP	PP 275	Forest edge	wing		Fur	Fur	45.134	13.3801	3.37322	3.93553	-24.1368	6.4276			-24.1368	6.4276			-24.1368	6.4276
Chiroptera	bat	Myotis	Myotis goudoti	2015	2015-11-13	UADBA SMG-19260	Male	adult	Secondary forest dominated by Ravenala and Psidium	Second-growth forest	17°55.670'S	49°12.156'E	350 m	PP	PP 275	Forest edge	wing		Fur	Fur	47.893	13.2295	3.62017	4.22365	-24.373	7.25466			-24.373	7.25466			-24.373	7.25466
Chiroptera	bat	Myotis	Myotis goudoti	2015	2015-11-14	UADBA SMG-19269	Female	adult	Relatively intact humid forest	Slightly degraded humid forest	17°55.417'S	49°11.971'E	400 m	PP	PP 900	Forest interior	wing		Fur	Fur	42.7894	12.561	3.40654	3.97441	-23.9272	7.00087			-23.9272	7.00087			-23.9272	7.00087
Chiroptera	bat	Myotis	Myotis goudoti	2015	2015-11-14	UADBA SMG-19270	Male	adult	Relatively intact humid forest	Slightly degraded humid forest	17°55.417'S	49°11.971'E	400 m	PP	PP 900	Forest interior	wing		Fur	Fur	48.8256	13.7891	3.54088	4.13115	-24.2793	7.09004			-24.2793	7.09004			-24.2793	7.09004
Chiroptera	bat	Myotis	Myotis goudoti	2015	2015-11-17	UADBA SMG-19285	Male	adult	Secondary forest dominated by Ravenala and Psidium	Second-growth forest	17°55.670'S	49°12.156'E	350 m	PP	PP 275	Forest edge	wing		Fur	Fur	48.5073	13.2718	3.65491	4.26419	-24.1703	7.27591			-24.1703	7.27591			-24.1703	7.27591
Chiroptera	bat	Myzopoda	Myzopoda aurita	2015	2015-11-10	FMNH 231933	Male	adult	Secondary forest dominated by Ravenala and Psidium	Second-growth forest	17.9311°S	49.2034°E	about 320 m	Start of PP near station	PP 0	Forest edge	wing		Fur	Fur	49.7017	13.6998	3.62791	4.23269	-24.509	7.70758			-24.509	7.70758			-24.509	7.70758
Chiroptera	bat	Myzopoda	Myzopoda aurita	2015	2015-11-10	UADBA SMG-19225	Male	adult	Secondary forest dominated by Ravenala and Psidium	Second-growth forest	17.9311°S	49.2034°E	about 320 m	Start of PP near station	PP 0	Forest edge	wing		Fur	Fur	47.4892	13.5161	3.51352	4.09923	-23.5822	8.08739			-23.5822	8.08739			-23.5822	8.08739
Chiroptera	bat	Myzopoda	Myzopoda aurita	2015	2015-11-12	FMNH 231932	Male	adult	Secondary forest dominated by Ravenala and Psidium	Second-growth forest	17°55.828'S	49°12.198'E	345 m	Start of PP near station	PP 0	Forest edge	wing		Fur	Fur	49.4243	13.3542	3.70102	4.31798	-24.4218	6.74162			-24.4218	6.74162			-24.4218	6.74162
Chiroptera	bat	Myzopoda	Myzopoda aurita	2015	2015-11-15	FMNH 231934	Male	adult	Secondary forest dominated by Mangifera, Ravenala and Psidium	Second-growth forest	17.931°S	49.203°E	about 320 m	at edge of station, not part of trail system, on trail to Ambodirafia		Forest edge	wing		Fur	Fur	54.977	12.2026	4.50535	5.25639	-24.3816	7.21423			-24.3816	7.21423			-24.3816	7.21423
Chiroptera	bat	Myzopoda	Myzopoda aurita	2015	2015-11-13	FMNH 231935	Male	adult	Relatively intact humid forest	Slightly degraded humid forest	17°55.417'S	49°11.971'E	400 m	PP	PP 900	Forest interior	wing		Fur	Fur	45.982	13.445	3.42001	3.99013	-24.3414	6.47795			-24.3414	6.47795			-24.3414	6.47795
Chiroptera	bat	Myzopoda	Myzopoda aurita	2015	2015-11-14	FMNH 231936	Male	adult	Relatively intact humid forest	Slightly degraded humid forest	17°55.417'S	49°11.971'E	400 m	PP	PP 900	Forest interior	wing		Fur	Fur	48.2038	13.0813	3.68493	4.29921	-24.4994	7.09077			-24.4994	7.09077			-24.4994	7.09077
Chiroptera	bat	Myzopoda	Myzopoda aurita	2015	2015-11-12	UADBA SMG-19250	Male	adult	Secondary forest dominated by Ravenala and Psidium	Second-growth forest	17°55.828'S	49°12.198'E	345 m	Start of PP near station	PP 0	Forest edge	wing		Fur	Fur	49.2901	13.42	3.67289	4.28516	-24.7392	6.4297			-24.7392	6.4297			-24.7392	6.4297
Chiroptera	bat	Myzopoda	Myzopoda aurita	2015	2015-11-12	UADBA SMG-19251	Male	adult	Secondary forest dominated by Ravenala and Psidium	Second-growth forest	17°55.828'S	49°12.198'E	345 m	Start of PP near station	PP 0	Forest edge	wing		Fur	Fur	50.9536	12.9374	3.93849	4.59503	-24.3114	6.21755			-24.3114	6.21755			-24.3114	6.21755
Chiroptera	bat	Myzopoda	Myzopoda aurita	2015	2015-11-17	UADBA SMG-19284	Male	adult	Secondary forest dominated by Ravenala and Psidium	Second-growth forest	17°55.670'S	49°12.156'E	350 m	PP	PP 275	Forest edge	wing		Fur	Fur	49.6262	13.8229	3.59015	4.18863	-24.1933	7.6198			-24.1933	7.6198			-24.1933	7.6198
Chiroptera	bat	Rousettus	Rousettus madagascariensis	2015	2015-11-19	UADBA SMG-19297	Male	subadult	Secondary habitat with Ravenala and bamboo	Second-growth forest	17°55.916'S	49°12.732'E	100 m	Along Fotsimavo River and below reserve limit		Forest edge	wing		Fur	Fur	50.5071	13.6339	3.70453	4.32207	-23.5319	4.79671			-23.5319	4.79671			-23.5319	4.79671
Eulipotyphla	introduced shrew	Suncus	Suncus murinus	2015	2015-11-12	UADBA SMG-19253	Male	subadult	Relatively intact humid forest	Slightly degraded humid forest	17°54.8'S	49°11.6'E	400-500 m	PP	PF 1, at PP 1700	Forest interior	tail	caudal vertebra	Bone	Bone	47.9	14.4171	3.32245	3.8763	-22.74	8.7445	0.991888	0.741647	-23.64	7.9445	0.0918876	0.0583531	-23.6859	7.97367
Eulipotyphla	introduced shrew	Suncus	Suncus murinus	2015	2015-11-12	UADBA SMG-19253	Male	subadult	Relatively intact humid forest	Slightly degraded humid forest	17°54.8'S	49°11.6'E	400-500 m	PP	PF 1, at PP 1700	Forest interior	tail		Fur	Fur	50.8442	14.2913	3.5577	4.15077	-23.7319	8.00285			-23.7319	8.00285
Rodentia	native rodent	Eliurus	Eliurus minor	2015	2015-11-16	FMNH 231856	Male	adult	Undisturbed lowland humid forest	Undisturbed humid forest	17°54.62'S	49°11.70'E	460-520 m	PP	PP 2100	Forest interior	tail	caudal vertebra	Bone	Bone	48.3124	13.0464	3.70313	4.32044	-25.1047	4.4079	0.360306	0.890662	-26.0047	3.6079	0.539694	1.69066	-25.7349	4.45324
Rodentia	native rodent	Eliurus	Eliurus minor	2015	2015-11-16	FMNH 231856	Male	adult	Undisturbed lowland humid forest	Undisturbed humid forest	17°54.62'S	49°11.70'E	460-520 m	PP	PP 2100	Forest interior	tail		Fur	Fur	41.8852	12.2231	3.42672	3.99796	-25.465	5.29857			-25.465	5.29857
Rodentia	native rodent	Eliurus	Eliurus minor	2015	2015-11-17	FMNH 231857	Female	subadult	Undisturbed lowland humid forest	Undisturbed humid forest	17°54.62'S	49°11.70'E	460-520 m	PP	PP 2272	Forest interior	hindlimb	tibia	Bone	Bone	46.0291	15.7	2.93179	3.42052	-23.4488	4.49	2.38871	0.982544	-24.3488	3.69	1.48871	1.78254	-25.0932	4.58127
Rodentia	native rodent	Eliurus	Eliurus minor	2015	2015-11-17	FMNH 231857	Female	subadult	Undisturbed lowland humid forest	Undisturbed humid forest	17°54.62'S	49°11.70'E	460-520 m	PP	PP 2272	Forest interior	hindlimb		Fur	Fur	42.6417	12.333	3.45754	4.03391	-25.8375	5.47254			-25.8375	5.47254
Rodentia	native rodent	Eliurus	Eliurus minor	2015	2015-11-10	UADBA SMG-19233	Female	adult	Relatively intact humid forest	Slightly degraded humid forest	17°54.8'S	49°11.6'E	400-500 m	PP	PP 338	Forest edge	tail		Fur	Fur	42.9141	11.9718	3.5846	4.18215	-24.732	3.54675			-24.732	3.54675			-24.732	3.54675
Rodentia	native rodent	Eliurus	Eliurus minor	2016	2016-12-06	FMNH 232543	Male	adult	Slightly degraded lowland forest	Slightly degraded humid forest	17.914 S	49.206 E	300-420	Piste Sahabefoza (PS)	PS 350-700	Forest interior	hindlimb	tibia	Bone	Bone	47.1826	15.8082	2.98469	3.48223	-23.6121	2.80956			-24.5121	2.00956			-24.5121	2.00956
Rodentia	native rodent	Eliurus	Eliurus minor	2016	2016-12-09	UADBA SMG-19622	Female	adult	Slightly degraded lowland forest	Slightly degraded humid forest	17.914 S	49.206 E	300-420	Piste Sahabefoza (PS)	PS 350-700	Forest interior	hindlimb	tibia	Bone	Bone	45.2	14.7953	3.05503	3.5643	-23.43	2.67333			-24.33	1.87333			-24.33	1.87333
Rodentia	native rodent	Eliurus	Eliurus petteri	2016	2016-12-06	FMNH 232542	Female	adult	Slightly degraded forest	Slightly degraded humid forest	17.914 S	49.206 E	300-420	Piste Sahabefoza (PS)	PS 350-700	Forest interior	hindlimb	tibia	Bone	Bone	46.7321	15.4096	3.03267	3.53821	-24.0845	3.16644			-24.9845	2.36644			-24.9845	2.36644
Rodentia	native rodent	Eliurus	Eliurus webbi	2015	2015-11-16	FMNH 231858	Female	adult	Undisturbed lowland humid forest	Undisturbed humid forest	17°54.62'S	49°11.70'E	460-520 m	PP	PP 2220	Forest interior	hindlimb	tibia	Bone	Bone	34.6097	11.6586	2.96861	3.46347	-23.416	3.88901	2.46954	1.5968	-24.316	3.08901	1.56954	2.3968	-25.1008	4.28741
Rodentia	native rodent	Eliurus	Eliurus webbi	2015	2015-11-16	FMNH 231858	Female	adult	Undisturbed lowland humid forest	Undisturbed humid forest	17°54.62'S	49°11.70'E	460-520 m	PP	PP 2220	Forest interior	hindlimb		Fur	Fur	42.566	12.0886	3.52116	4.10814	-25.8856	5.4858			-25.8856	5.4858
Rodentia	native rodent	Eliurus	Eliurus webbi	2015	2015-11-17	FMNH 231859	Male	adult	Undisturbed lowland humid forest	Undisturbed humid forest	17°54.62'S	49°11.70'E	460-520 m	PP	PP 2265	Forest interior	hindlimb	tibia	Bone	Bone	48.4949	16.1341	3.00574	3.50679	-23.4252	1.80755	1.73086	2.73141	-24.3252	1.00755	0.830863	3.53141	-24.7406	2.77326
Rodentia	native rodent	Eliurus	Eliurus webbi	2015	2015-11-17	FMNH 231859	Male	adult	Undisturbed lowland humid forest	Undisturbed humid forest	17°54.62'S	49°11.70'E	460-520 m	PP	PP 2265	Forest interior	hindlimb		Fur	Fur	39.9542	10.7026	3.73314	4.35545	-25.156	4.53897			-25.156	4.53897
Rodentia	native rodent	Eliurus	Eliurus webbi	2015	2015-11-17	UADBA SMG-19288	Female	subadult	Undisturbed lowland humid forest	Undisturbed humid forest	17°54.62'S	49°11.70'E	460-520 m	PP	PP 2575	Forest interior	hindlimb	tibia	Bone	Bone	52.3221	13.5204	3.86985	4.51495	-24.1996	1.41796	0.757456	0.818986	-25.0996	0.617965	0.142544	1.61899	-25.0284	1.42746
Rodentia	native rodent	Eliurus	Eliurus webbi	2015	2015-11-17	UADBA SMG-19288	Female	subadult	Undisturbed lowland humid forest	Undisturbed humid forest	17°54.62'S	49°11.70'E	460-520 m	PP	PP 2575	Forest interior	hindlimb		Fur	Fur	45.0858	12.1705	3.70453	4.32208	-24.9571	2.23695			-24.9571	2.23695
Rodentia	native rodent	Eliurus	Eliurus webbi	2016	2016-12-09	FMNH 232545	Female	adult	Slightly degraded lowland forest	Slightly degraded humid forest	17.914 S	49.202 E	480-510	Piste Principale (PP)	PP 2150-2550	Forest interior	hindlimb	tibia	Bone	Bone	47.9826	15.3158	3.13289	3.65514	-23.562	0.611586			-24.462	-0.188414			-24.462	-0.188414
Rodentia	native rodent	Eliurus	Eliurus webbi	2016	2016-12-09	UADBA SMG-19624	Male	subadult	Slightly degraded lowland forest	Slightly degraded humid forest	17.914 S	49.202 E	480-510	Piste Principale (PP)	PP 2150-2550	Forest interior	hindlimb	tibia	Bone	Bone	50.5175	15.8242	3.19242	3.72459	-24.3981	2.21933			-25.2981	1.41933			-25.2981	1.41933
Rodentia	introduced rodent	Rattus	Rattus rattus	2016	2016-12-08	FMNH 232541	Female	adult	Slightly degraded lowland forest	Slightly degraded humid forest	17.91347 S	49.20176 E	480-510	Piste Principale (PP)	PP 2150-2550	Forest interior	tail	caudal vertebra	Bone	Bone	51.9622	13.7366	3.78276	4.41334	-24.4223	1.33196			-25.3223	0.531961			-25.3223	0.531961
Rodentia	introduced rodent	Rattus	Rattus rattus	2015	2015-11-10	FMNH 231991	Male	adult	Relatively intact humid forest	Slightly degraded humid forest	17°54.8'S	49°11.6'E	400-500 m	PP	PP 265	Forest edge	tail	caudal vertebra	Bone	Bone	52.652	14.1	3.73418	4.35667	-24.3537	0.54	0.173747	0.73	-25.2537	-0.26	1.07375	1.53	-24.7169	0.505
Rodentia	introduced rodent	Rattus	Rattus rattus	2015	2015-11-10	FMNH 231991	Male	adult	Relatively intact humid forest	Slightly degraded humid forest	17°54.8'S	49°11.6'E	400-500 m	PP	PP 265	Forest edge	tail		Fur	Fur	49.2	14.5	3.3931	3.95873	-24.18	1.27			-24.18	1.27
Rodentia	introduced rodent	Rattus	Rattus rattus	2015	2015-11-13	FMNH 231992	Male	adult	Relatively intact humid forest	Slightly degraded humid forest	17°54.8'S	49°11.6'E	400-500 m	PP	PP 265	Forest edge	tail	caudal vertebra	Bone	Bone	48.8112	14	3.48652	4.06772	-23.2057	0.33			-24.1057	-0.47			-24.1057	-0.47
