# Supplementary material for: Investigating Foraging Niches for Tenrecs, Bats, and Rodents at Betampona Réserve Naturelle Intégrale (Central Eastern Madagascar) Using Stable Carbon and Nitrogen Isotopes in Fur and Bone
Source: Animals (Basel). 2025 Aug 19;15(16):2423. doi: 10.3390/ani15162423 (PMC12383136; doi:10.3390/ani15162423)
Supplement: Supplementary file 1 [file animals-15-02423-s001.zip › Supplementary Table S3.xlsx]

## Sheet: Table S3
Table S3. Summary isotope data for fur keratin, raw bone collagen, and converged collagen for each small mammal species at Betampona Réserve Naturelle Intégrale.
Order	Species	Tissue				d13C (‰)						d15N (‰)
			N	Average	± 1s	Median	Min	Max	N	Average	± 1s	Median	Min	Max
Afrosoricida	Hemicentetes semispinosus	Fur	3	-23.4667	0.057735	-23.5	-23.5	-23.4	3	5.93333	0.208167	6	5.7	6.1
		Raw bone collagen	3	-21.7333	1.10151	-21.8	-22.8	-20.6	3	7.03333	0.378594	7.2	6.6	7.3
		Converted bone collagen	3	-22.6	1.1	-22.7	-23.7	-21.5	3	6.2	0.4	6.4	5.8	6.5
Afrosoricida	Nesogale dobsoni	Bone	2	-22.05	0.212132	-22.05	-22.2	-21.9	2	7.05	0.636396	7.05	6.6	7.5
Afrosoricida	Nesogale talazaci	Bone	1	-22		-22	-22	-22	1	6.3		6.3	6.3	6.3
Afrosoricida	Nesogale talazaci	Fur	1	-24.4		-24.4	-24.4	-24.4	1	6.3		6.3	6.3	6.3
Afrosoricida	Oryzorictes hova	Fur	6	-23.5833	0.231661	-23.5	-24	-23.4	6	8.11667	0.587934	8.05	7.5	8.9
		Raw bone collagen	9	-21.6778	0.38658	-21.5	-22.4	-21.1	9	8.34444	0.82479	8.7	7.3	9.4
		Converted bone collagen	9	-22.6	0.4	-22.4	-23.3	-22	9	7.5	0.8	7.9	6.5	8.6
Afrosoricida	Setifer setosus	Bone	3	-22.7333	0.152753	-22.7	-22.9	-22.6	3	7.83333	0.472582	8	7.3	8.2
Afrosoricida	Setifer setosus	Fur	3	-23.9333	0.680686	-23.7	-24.7	-23.4	3	7.8	1.21655	7.2	7	9.2
Chiroptera	Hipposideros commersoni	Fur	1	-21.9		-21.9	-21.9	-21.9	1	8		8	8	8
Chiroptera	Mops leucostigma	Fur	7	-22.7	0.812404	-23	-23.3	-21	7	8.22857	0.52825	8.3	7.5	8.8
Chiroptera	Myotis goudoti	Fur	10	-24.18	0.204396	-24.2	-24.5	-23.9	10	6.95	0.295334	6.95	6.4	7.3
Chiroptera	Myzopoda aurita	Fur	9	-24.3222	0.307318	-24.4	-24.7	-23.6	9	7.05556	0.654047	7.1	6.2	8.1
Chiroptera	Rousettus madagascariensis	Fur	1	-23.5		-23.5	-23.5	-23.5	1	4.8		4.8	4.8	4.8
Eulipotyphla	Suncus murinus	Fur	1	-23.7		-23.7	-23.7	-23.7	1	8		8	8	8
		Raw bone collagen	1	-22.7		-22.7	-22.7	-22.7	1	8.7		8.7	8.7	8.7
		Converted bone collagen	1	-23.6		-23.6	-22.7	-22.7	1	7.9		7.9	7.9	7.9
Rodentia	Eliurus minor	Fur	3	-25.3333	0.568624	-25.5	-25.8	-24.7	3	4.76667	1.10151	5.3	3.5	5.5
		Raw bone collagen	4	-23.875	0.822091	-23.5	-25.1	-23.4	4	3.6	0.983192	3.6	2.7	4.5
		Converted bone collagen	4	-24.8	0.8	-24.4	-26	-24.3	4	2.8	1	2.8	1.9	3.7
Rodentia	Eliurus petteri	Bone	1	-24.1		-24.1	-24.1	-24.1	1	3.2		3.2	3.2	3.2
Rodentia	Eliurus webbi	Fur	3	-25.3667	0.472582	-25.2	-25.9	-25	3	4.06667	1.69214	4.5	2.2	5.5
		Raw bone collagen	5	-23.8	0.469042	-23.6	-24.4	-23.4	5	1.98	1.22556	1.8	0.6	3.9
		Converted bone collagen	5	-24.7	0.5	-24.5	-25.3	-24.3	5	1.2	1.2	1	-0.2	3.1
Rodentia	Rattus rattus	Fur	1	-24.2		-24.2	-24.2	-24.2	1	1.3		1.3	1.3	1.3
		Raw bone collagen	3	-24	0.69282	-24.4	-24.4	-23.2	3	0.7	0.52915	0.5	0.3	1.3
		Converted bone collagen	3	-24.9	0.7	-25.3	-25.3	-24.1	3	-0.1	0.5	-0.3	-0.5	0.5
