# Supplementary material for: Investigating Foraging Niches for Tenrecs, Bats, and Rodents at Betampona Réserve Naturelle Intégrale (Central Eastern Madagascar) Using Stable Carbon and Nitrogen Isotopes in Fur and Bone
Source: Animals (Basel). 2025 Aug 19;15(16):2423. doi: 10.3390/ani15162423 (PMC12383136; doi:10.3390/ani15162423)
Supplement: Supplementary file 1 [file animals-15-02423-s001.zip › Supplementary Table S4.xlsx]

## Sheet: Table S4
Table S4. Summary isotope data for small mammal taxa for the two sample periods: November 2015, December 2016. Included data are based on averaged tissue values for each individual (fur, converted collagen, or average fur + converted collagen).
Order	Species	Sample Year				d13C (‰)						d15N (‰)
			N	Mean	± 1s	Median	Min	Max	N	Mean	± 1s	Median	Min	Max
Afrosoricida	Hemicentetes semispinosus	2015	3	-23.0667	0.550757	-23.1	-23.6	-22.5	3	6.1	0.1	6.1	6	6.2
	Nesogale dobsoni	2016	2	-22.95	0.212132	-22.95	-23.1	-22.8	2	6.25	0.636396	6.25	5.8	6.7
	Nesogale talazaci	2015	1	-23.6		-23.6	-23.6	-23.6	1	5.9		5.9	5.9	5.9
	Oryzorictes hova	2015	7	-23.0286	0.330224	-22.9	-23.7	-22.8	7	7.77143	0.729644	8	6.6	8.5
		2016	2	-22.55	0.212132	-22.55	-22.7	-22.4	2	7.4	1.13137	7.4	6.6	8.2
	Setifer setosus	2015	2	-23.85	0.494975	-23.85	-24.2	-23.5	2	7.55	0.494975	7.55	7.2	7.9
		2016	1	-23.6		-23.6	-23.6	-23.6	1	7.5		7.5	7.5	7.5
Chiroptera	Hipposideros commersoni	2015	1	-21.9		-21.9	-21.9	-21.9	1	8		8	8	8
	Mops leucostigma	2015	6	-22.6	0.841427	-22.9	-23.3	-21	6	8.3	0.54037	8.5	7.5	8.8
	Myotis goudoti	2015	10	-24.18	0.204396	-24.2	-24.5	-23.9	10	6.95	0.295334	6.95	6.4	7.3
	Myzopoda aurita	2015	9	-24.3222	0.307318	-24.4	-24.7	-23.6	9	7.05556	0.654047	7.1	6.2	8.1
	Rousettus madagascariensis	2015	1	-23.5		-23.5	-23.5	-23.5	1	4.8		4.8	4.8	4.8
Eulipotyphla	Suncus murinus	2015	1	-23.7		-23.7	-23.7	-23.7	1	8		8	8	8
Rodentia	Eliurus minor	2015	3	-25.1667	0.503322	-25.1	-25.7	-24.7	3	4.2	0.608276	4.5	3.5	4.6
		2016	2	-24.4	0.141421	-24.4	-24.5	-24.3	2	1.95	0.0707107	1.95	1.9	2
	Eliurus petteri	2016	1	-25		-25	-25	-25	1	2.4		2.4	2.4	2.4
	Eliurus webbi	2015	3	-24.9333	0.208167	-25	-25.1	-24.7	3	2.83333	1.45029	2.8	1.4	4.3
		2016	2	-24.9	0.565685	-24.9	-25.3	-24.5	2	0.6	1.13137	0.6	-0.2	1.4
	Rattus rattus	2015	2	-24.4	0.424264	-24.4	-24.7	-24.1	2	0	0.707107	0	-0.5	0.5
		2016	1	-25.3		-25.3	-25.3	-25.3	1	0.5		0.5	0.5	0.5
